# Supplementary material for: Generative Artificial Intelligence Models in Clinical Infectious Disease Consultations: A Cross-Sectional Analysis Among Specialists and Resident Trainees
Source: Healthcare (Basel). 2025 Mar 27;13(7):744. doi: 10.3390/healthcare13070744 (PMC11988841; doi:10.3390/healthcare13070744)
Supplement: Supplementary file 1 [file healthcare-13-00744-s001.zip]

Archive with 2 entries (2 files):
- healthcare-3500109-supplementary/Supplementary file S1.pdf
- healthcare-3500109-supplementary/Supplementary file S2.pdf
